# Supplementary material for: The Core Rehabilitation Outcome Set for Single-Sided Deafness (CROSSSD) study: International consensus on outcome measures for trials of interventions for adults with single-sided deafness
Source: Trials. 2022 Sep 8;23:764. doi: 10.1186/s13063-022-06702-1 (PMC9454406; doi:10.1186/s13063-022-06702-1)
Supplement: Supplementary file 1 — Additional file 1. Outcome domains and Round 2 e-Delphi survey consensus results [file 13063_2022_6702_MOESM1_ESM.xlsx]

## Sheet: e-Delphi consensus results
					Number of participants who completed e-Delphi Round 2 in each stakeholder group					Number of participants that scored 7-9 'critically important'									Number of participants that scored 4-6 'important but not critical'									Number of participants that scored 1-3 'not important'									Exclude: >=70% scoring 1-3 and <15% scoring 7-9					Rule 1: Include if >=70% scoring 7-9 and <15% scoring 1-3
Outcome ID	Outcome domain	Plain language definition	Outcome domain category		Healthcare users	Healthcare professionals	Clinical researchers	Commercial representatives		Healthcare users (7-9)	%	Healthcare professionals (7-9)	%	Clinical researchers (7-9)	%	Commercial representatives (7-9)	%		Healthcare users (4-6)	%	Healthcare professionals (4-6)	%	Clinical researchers (4-6)	%	Commercial representatives (4-6)	%		Healthcare users (1-3)	%	Healthcare professionals (1-3)	%	Clinical researchers (1-3)	%	Commercial representatives (1-3)	%		Clin Research	Comm Rep	Health Prof	Health User	Decision	Clin Research	Comm Rep	Health Prof	Health User	Decision
39	Clarity	How 'clear' a sound seems to you	Sound quality		71	116	39	7		63	88.7324	105	90.5172	27	69.2308	7	100		8	11.2676	11	9.48276	12	30.7692	0	0		0	0	0	0	0	0	0	0		FALSE	FALSE	FALSE	FALSE	FALSE	FALSE	TRUE	TRUE	TRUE	FALSE
14	Impact on relationships	Effect of your hearing loss or your device on making new relationships and maintaining relationships with a spouse or partner; family; friends and colleagues	Health-related quality of life		70	115	38	7		48	68.5714	104	90.4348	31	81.5789	7	100		16	22.8571	11	9.56522	7	18.4211	0	0		6	8.57143	0	0	0	0	0	0		FALSE	FALSE	FALSE	FALSE	FALSE	TRUE	TRUE	TRUE	FALSE	FALSE
13	Impact on individual activities	Effect of your hearing loss or your device on your choice to engage in individual activities (for example; travelling alone; swimming or watching TV / films / movies)	Health-related quality of life		71	116	38	7		45	63.3803	101	87.069	28	73.6842	6	85.7143		16	22.5352	15	12.931	10	26.3158	1	14.2857		10	14.0845	0	0	0	0	0	0		FALSE	FALSE	FALSE	FALSE	FALSE	TRUE	TRUE	TRUE	FALSE	FALSE
2	Discomfort in listening situations	Finding yourself in listening situations that you feel you can't adequately control (for example; when you can't choose a favourable listening position); or situations in which you don't feel comfortable (for example when interacting with people who don't know you have a hearing loss)	Psychological effects		71	118	38	7		62	87.3239	84	71.1864	26	68.4211	6	85.7143		6	8.4507	34	28.8136	12	31.5789	1	14.2857		3	4.22535	0	0	0	0	0	0		FALSE	FALSE	FALSE	FALSE	FALSE	FALSE	TRUE	TRUE	TRUE	FALSE
46	Impact on learning	Effect of your hearing loss or device on your ability to acquire new knowledge or skills; or further your education	Health-related quality of life		70	111	39	7		40	57.1429	92	82.8829	27	69.2308	6	85.7143		24	34.2857	17	15.3153	12	30.7692	1	14.2857		6	8.57143	2	1.8018	0	0	0	0		FALSE	FALSE	FALSE	FALSE	FALSE	FALSE	TRUE	TRUE	FALSE	FALSE
25	Sound distance	Knowing if a sound is close by or far away	Spatial hearing		72	115	39	7		63	87.5	71	61.7391	23	58.9744	6	85.7143		9	12.5	42	36.5217	14	35.8974	1	14.2857		0	0	2	1.73913	2	5.12821	0	0		FALSE	FALSE	FALSE	FALSE	FALSE	FALSE	TRUE	FALSE	TRUE	FALSE
7	Listening effort	Exerting greater effort to listen and follow a conversation. This might consequently lead to feelings of tiredness and fatigue; but those feelings would be a separate outcome domain	Other effects		72	116	39	7		60	83.3333	107	92.2414	33	84.6154	7	100		10	13.8889	9	7.75862	5	12.8205	0	0		2	2.77778	0	0	1	2.5641	0	0		FALSE	FALSE	FALSE	FALSE	FALSE	TRUE	TRUE	TRUE	TRUE	TRUE
8	Treatment satisfaction	How the treatment meets your expectations or how pleased you are after receiving the treatment; or how likely you are to recommend the treatment	Factors related to the treatment being tested		69	116	39	7		60	86.9565	105	90.5172	31	79.4872	7	100		8	11.5942	11	9.48276	8	20.5128	0	0		1	1.44928	0	0	0	0	0	0		FALSE	FALSE	FALSE	FALSE	FALSE	TRUE	TRUE	TRUE	TRUE	TRUE
9	Device usage	How you use the device (for example; in what situations; for how long)	Factors related to the treatment being tested		67	115	38	7		48	71.6418	93	80.8696	28	73.6842	5	71.4286		18	26.8657	22	19.1304	10	26.3158	2	28.5714		1	1.49254	0	0	0	0	0	0		FALSE	FALSE	FALSE	FALSE	FALSE	TRUE	TRUE	TRUE	TRUE	TRUE
10	Device malfunction	The device does not work as it should or it stops working	Factors related to the treatment being tested		64	115	38	7		46	71.875	83	72.1739	28	73.6842	5	71.4286		17	26.5625	30	26.087	9	23.6842	2	28.5714		1	1.5625	2	1.73913	1	2.63158	0	0		FALSE	FALSE	FALSE	FALSE	FALSE	TRUE	TRUE	TRUE	TRUE	TRUE
49	Vulnerability	Feeling insecure because your hearing loss affects your awareness of potential hazards and threats in your daily life (for example; moving traffic; hazards at the workplace) and those you may not be able to see or hear (for example; other people behind you)	Self		72	112	38	7		46	63.8889	83	74.1071	24	63.1579	4	57.1429		19	26.3889	27	24.1071	14	36.8421	3	42.8571		7	9.72222	2	1.78571	0	0	0	0		FALSE	FALSE	FALSE	FALSE	FALSE	FALSE	FALSE	TRUE	FALSE	FALSE
12	Avoiding social situations	Choosing not to go to particular social situations because of your hearing loss	Health-related quality of life		72	116	38	7		61	84.7222	108	93.1034	34	89.4737	7	100		4	5.55556	7	6.03448	4	10.5263	0	0		7	9.72222	1	0.862069	0	0	0	0		FALSE	FALSE	FALSE	FALSE	FALSE	TRUE	TRUE	TRUE	TRUE	TRUE
5	Motivation	A willingness to engage in challenging listening situations	Psychological effects		71	117	38	7		46	64.7887	84	71.7949	20	52.6316	6	85.7143		22	30.9859	33	28.2051	17	44.7368	1	14.2857		3	4.22535	0	0	1	2.63158	0	0		FALSE	FALSE	FALSE	FALSE	FALSE	FALSE	TRUE	TRUE	FALSE	FALSE
3	Emotional distress	A negative unpleasant emotional reaction which may include fear; anger; frustration; anxiety; and suffering	Psychological effects		71	118	38	7		43	60.5634	74	62.7119	28	73.6842	7	100		18	25.3521	43	36.4407	10	26.3158	0	0		10	14.0845	1	0.847458	0	0	0	0		FALSE	FALSE	FALSE	FALSE	FALSE	TRUE	TRUE	FALSE	FALSE	FALSE
15	Impact on social situations	Your hearing loss or device limiting your ability to fully participate in the social world; especially in challenging situations or where a lot of effort is needed to follow the conversation (for example; at a restaurant; at the park; in a bar or at a party)	Health-related quality of life		71	115	38	7		63	88.7324	109	94.7826	32	84.2105	7	100		6	8.4507	6	5.21739	6	15.7895	0	0		2	2.8169	0	0	0	0	0	0		FALSE	FALSE	FALSE	FALSE	FALSE	TRUE	TRUE	TRUE	TRUE	TRUE
16	Impact on work	Effect of your hearing loss or device on your ability to carry out work tasks or job roles; or advancing your career	Health-related quality of life		66	115	38	7		50	75.7576	110	95.6522	33	86.8421	7	100		10	15.1515	5	4.34783	5	13.1579	0	0		6	9.09091	0	0	0	0	0	0		FALSE	FALSE	FALSE	FALSE	FALSE	TRUE	TRUE	TRUE	TRUE	TRUE
17	Being aware of a sound	Being aware of a sound and recognising what that sound is (for example; being aware that someone has started to speak)	Hearing disability		72	115	40	7		64	88.8889	101	87.8261	32	80	7	100		7	9.72222	13	11.3043	7	17.5	0	0		1	1.38889	1	0.869565	1	2.5	0	0		FALSE	FALSE	FALSE	FALSE	FALSE	TRUE	TRUE	TRUE	TRUE	TRUE
18	Listening in complex situations	The difficulty experienced when listening to a sound while separating it out from a background of other sounds	Hearing disability		72	115	40	7		72	100	108	93.913	37	92.5	7	100		0	0	7	6.08696	3	7.5	0	0		0	0	0	0	0	0	0	0		FALSE	FALSE	FALSE	FALSE	FALSE	TRUE	TRUE	TRUE	TRUE	TRUE
19	Listening in reverberant conditions	The difficulty experienced when listening in places where the sound reflects off the walls; floor or ceiling (echoes); creating a blurred sound. For example; understanding announcements in train stations or airports	Hearing disability		72	115	40	7		70	97.2222	86	74.7826	29	72.5	6	85.7143		2	2.77778	29	25.2174	11	27.5	1	14.2857		0	0	0	0	0	0	0	0		FALSE	FALSE	FALSE	FALSE	FALSE	TRUE	TRUE	TRUE	TRUE	TRUE
41	Tinnitus intrusiveness	Being acutely aware of the sounds of tinnitus; feeling that it is invading your life or your personal space; changing your thoughts or actions and negatively impacting on your life	Tinnitus		65	115	38	7		32	49.2308	71	61.7391	31	81.5789	6	85.7143		18	27.6923	42	36.5217	6	15.7895	1	14.2857		15	23.0769	2	1.73913	1	2.63158	0	0		FALSE	FALSE	FALSE	FALSE	FALSE	TRUE	TRUE	FALSE	FALSE	FALSE
21	Group conversation in quiet	Listening and following a conversation between a group of people; in a quiet environment	Hearing disability		72	115	40	7		55	76.3889	92	80	32	80	6	85.7143		14	19.4444	20	17.3913	7	17.5	1	14.2857		3	4.16667	3	2.6087	1	2.5	0	0		FALSE	FALSE	FALSE	FALSE	FALSE	TRUE	TRUE	TRUE	TRUE	TRUE
22	One-to-one conversation in general noise	Listening and understanding one person; in a noisy environment	Hearing disability		71	115	40	7		68	95.7746	103	89.5652	35	87.5	7	100		3	4.22535	12	10.4348	5	12.5	0	0		0	0	0	0	0	0	0	0		FALSE	FALSE	FALSE	FALSE	FALSE	TRUE	TRUE	TRUE	TRUE	TRUE
23	Group conversation in noisy social situations	Listening and following a conversation between a group of people; when others are talking in the background	Hearing disability		71	115	40	7		71	100	105	91.3043	35	87.5	6	85.7143		0	0	10	8.69565	5	12.5	1	14.2857		0	0	0	0	0	0	0	0		FALSE	FALSE	FALSE	FALSE	FALSE	TRUE	TRUE	TRUE	TRUE	TRUE
24	Sound localisation	Knowing where a sound is coming from	Spatial hearing		72	115	39	7		66	91.6667	94	81.7391	36	92.3077	7	100		6	8.33333	19	16.5217	2	5.12821	0	0		0	0	2	1.73913	1	2.5641	0	0		FALSE	FALSE	FALSE	FALSE	FALSE	TRUE	TRUE	TRUE	TRUE	TRUE
11	Adverse events	Any bad or unexpected thing that happens during the time a treatment is being tested in a clinical trial	Factors related to the treatment being tested		63	113	37	7		32	50.7937	67	59.292	30	81.0811	7	100		22	34.9206	45	39.823	6	16.2162	0	0		9	14.2857	1	0.884956	1	2.7027	0	0		FALSE	FALSE	FALSE	FALSE	FALSE	TRUE	TRUE	FALSE	FALSE	FALSE
26	Spatial orientation	Knowing where you are in relation to the position of a sound source	Spatial hearing		72	115	39	7		62	86.1111	86	74.7826	33	84.6154	6	85.7143		10	13.8889	26	22.6087	6	15.3846	1	14.2857		0	0	3	2.6087	0	0	0	0		FALSE	FALSE	FALSE	FALSE	FALSE	TRUE	TRUE	TRUE	TRUE	TRUE
47	Independence	How your hearing loss affects how much you need to rely on other people in daily life	Self		72	112	37	7		34	47.2222	72	64.2857	23	62.1622	6	85.7143		26	36.1111	39	34.8214	14	37.8378	1	14.2857		12	16.6667	1	0.892857	0	0	0	0		FALSE	FALSE	FALSE	FALSE	FALSE	FALSE	TRUE	FALSE	FALSE	FALSE
28	Physical tiredness	Tiredness or fatigue from the effort of listening or when you need to turn your head repeatedly to listen in social situations	Physical effects		71	115	39	7		56	78.8732	94	81.7391	30	76.9231	7	100		12	16.9014	21	18.2609	8	20.5128	0	0		3	4.22535	0	0	1	2.5641	0	0		FALSE	FALSE	FALSE	FALSE	FALSE	TRUE	TRUE	TRUE	TRUE	TRUE
34	Self-image	Feeling incomplete or incapable because you are unable to do all the things that you want to do	Self		70	114	38	7		37	52.8571	66	57.8947	23	60.5263	7	100		27	38.5714	45	39.4737	14	36.8421	0	0		6	8.57143	3	2.63158	1	2.63158	0	0		FALSE	FALSE	FALSE	FALSE	FALSE	FALSE	TRUE	FALSE	FALSE	FALSE
45	Device usability	How easy it is to learn; use; and maintain the device (for example; changing the batteries; cleaning)	Factors related to the treatment being tested		70	111	38	7		42	60	67	60.3604	17	44.7368	3	42.8571		22	31.4286	43	38.7387	19	50	4	57.1429		6	8.57143	1	0.900901	2	5.26316	0	0		FALSE	FALSE	FALSE	FALSE	FALSE	FALSE	FALSE	FALSE	FALSE	FALSE
4	Mood	General sense of well-being; ranging from feeling very low or negative to very positive	Psychological effects		70	117	37	7		37	52.8571	64	54.7009	23	62.1622	5	71.4286		22	31.4286	52	44.4444	13	35.1351	2	28.5714		11	15.7143	1	0.854701	1	2.7027	0	0		FALSE	FALSE	FALSE	FALSE	FALSE	FALSE	TRUE	FALSE	FALSE	FALSE
48	Concern about your hearing	Feeling worried about the hearing in your better ear and the thought that it may decline	Psychological effects		71	112	39	7		53	74.6479	52	46.4286	16	41.0256	4	57.1429		10	14.0845	47	41.9643	21	53.8462	3	42.8571		8	11.2676	13	11.6071	2	5.12821	0	0		FALSE	FALSE	FALSE	FALSE	FALSE	FALSE	FALSE	FALSE	TRUE	FALSE
36	Protecting your hearing	Making a conscious decision to avoid loud sounds or other risks to your hearing; or taking steps to protect your hearing	Self		72	114	38	7		51	70.8333	50	43.8596	12	31.5789	3	42.8571		14	19.4444	54	47.3684	23	60.5263	3	42.8571		7	9.72222	10	8.77193	3	7.89474	1	14.2857		FALSE	FALSE	FALSE	FALSE	FALSE	FALSE	FALSE	FALSE	TRUE	FALSE
20	One-to-one conversation in quiet	Listening and understanding one person; in a quiet environment	Hearing disability		71	115	40	7		33	46.4789	65	56.5217	15	37.5	3	42.8571		30	42.2535	39	33.913	21	52.5	4	57.1429		8	11.2676	11	9.56522	4	10	0	0		FALSE	FALSE	FALSE	FALSE	FALSE	FALSE	FALSE	FALSE	FALSE	FALSE
35	Personal safety	How your hearing loss effects your awareness of potential hazards and threats in your daily life (for example; moving traffic; hazards at the workplace) and those you may not be able to see or hear (for example; other people behind you)	Self		71	115	38	7		56	78.8732	102	88.6957	31	81.5789	7	100		13	18.3099	13	11.3043	6	15.7895	0	0		2	2.8169	0	0	1	2.63158	0	0		FALSE	FALSE	FALSE	FALSE	FALSE	TRUE	TRUE	TRUE	TRUE	TRUE
38	Fullness	How 'full' a sound seems to you. This can also be described as the 'richness'; 'warmth' or 'depth' of a sound	Sound quality		71	116	38	7		41	57.7465	47	40.5172	15	39.4737	4	57.1429		26	36.6197	67	57.7586	19	50	3	42.8571		4	5.6338	2	1.72414	4	10.5263	0	0		FALSE	FALSE	FALSE	FALSE	FALSE	FALSE	FALSE	FALSE	FALSE	FALSE
37	Loudness	How 'loud' a sound seems to you	Sound quality		69	116	39	7		41	59.4203	47	40.5172	13	33.3333	4	57.1429		27	39.1304	68	58.6207	23	58.9744	3	42.8571		1	1.44928	1	0.862069	3	7.69231	0	0		FALSE	FALSE	FALSE	FALSE	FALSE	FALSE	FALSE	FALSE	FALSE	FALSE
42	Tinnitus loudness	How loud your tinnitus sounds	Tinnitus		64	114	39	7		32	50	41	35.9649	22	56.4103	3	42.8571		21	32.8125	68	59.6491	15	38.4615	4	57.1429		11	17.1875	5	4.38596	2	5.12821	0	0		FALSE	FALSE	FALSE	FALSE	FALSE	FALSE	FALSE	FALSE	FALSE	FALSE
32	Hearing-related brain changes	Changes in brain structure or function associated with hearing loss	Physical effects		66	114	37	7		30	45.4545	48	42.1053	14	37.8378	5	71.4286		23	34.8485	60	52.6316	19	51.3514	2	28.5714		13	19.697	6	5.26316	4	10.8108	0	0		FALSE	FALSE	FALSE	FALSE	FALSE	FALSE	TRUE	FALSE	FALSE	FALSE
27	Enjoyment of listening to music	Appreciating 'stereo'; '3-dimensional' or 'surround sound' quality of live or recorded music	Spatial hearing		71	115	39	7		38	53.5211	44	38.2609	15	38.4615	2	28.5714		24	33.8028	67	58.2609	20	51.2821	5	71.4286		9	12.6761	4	3.47826	4	10.2564	0	0		FALSE	FALSE	FALSE	FALSE	FALSE	FALSE	FALSE	FALSE	FALSE	FALSE
33	Self-stigma	Negative perception of yourself due to your hearing loss and feeling stigmatised for using a hearing aid	Self		71	114	38	7		25	35.2113	55	48.2456	13	34.2105	5	71.4286		28	39.4366	56	49.1228	23	60.5263	2	28.5714		18	25.3521	3	2.63158	2	5.26316	0	0		FALSE	FALSE	FALSE	FALSE	FALSE	FALSE	TRUE	FALSE	FALSE	FALSE
1	Aversion to loud sounds	Feeling uncomfortable when listening to loud sounds	Psychological effects		70	118	38	7		44	62.8571	44	37.2881	8	21.0526	3	42.8571		21	30	65	55.0847	29	76.3158	2	28.5714		5	7.14286	9	7.62712	1	2.63158	2	28.5714		FALSE	FALSE	FALSE	FALSE	FALSE	FALSE	FALSE	FALSE	FALSE	FALSE
6	Dissatisfaction with life	Being unhappy because you feel you should be achieving or should have achieved more in your life	Psychological effects		70	116	37	7		28	40	49	42.2414	13	35.1351	6	85.7143		23	32.8571	61	52.5862	20	54.0541	1	14.2857		19	27.1429	6	5.17241	4	10.8108	0	0		FALSE	FALSE	FALSE	FALSE	FALSE	FALSE	TRUE	FALSE	FALSE	FALSE
29	Balance problems	Feeling unbalanced and the effect it has on your ability to walk or move normally	Physical effects		70	115	36	7		33	47.1429	39	33.913	18	50	2	28.5714		28	40	68	59.1304	17	47.2222	5	71.4286		9	12.8571	8	6.95652	1	2.77778	0	0		FALSE	FALSE	FALSE	FALSE	FALSE	FALSE	FALSE	FALSE	FALSE	FALSE
30	Manual dexterity	Having the fine motor skills needed to use your device effectively (for example; putting the device on; changing the batteries)	Physical effects		69	113	38	7		20	28.9855	46	40.708	9	23.6842	2	28.5714		30	43.4783	60	53.0973	23	60.5263	5	71.4286		19	27.5362	7	6.19469	6	15.7895	0	0		FALSE	FALSE	FALSE	FALSE	FALSE	FALSE	FALSE	FALSE	FALSE	FALSE
40	Tinnitus awareness	Noticing the sound of tinnitus is there	Tinnitus		63	116	39	7		25	39.6825	29	25	18	46.1538	1	14.2857		27	42.8571	78	67.2414	20	51.2821	6	85.7143		11	17.4603	9	7.75862	1	2.5641	0	0		FALSE	FALSE	FALSE	FALSE	FALSE	FALSE	FALSE	FALSE	FALSE	FALSE
31	Tinnitus-related brain changes	Changes in brain structure or function associated with tinnitus	Physical effects		63	111	36	7		24	38.0952	21	18.9189	9	25	3	42.8571		25	39.6825	77	69.3694	20	55.5556	4	57.1429		14	22.2222	13	11.7117	7	19.4444	0	0		FALSE	FALSE	FALSE	FALSE	FALSE	FALSE	FALSE	FALSE	FALSE	FALSE
43	Tinnitus pitch	Whether your tinnitus has a note-like quality; for example high pitch like whistling or low pitch like humming	Tinnitus		63	114	38	7		19	30.1587	8	7.01754	6	15.7895	1	14.2857		27	42.8571	65	57.0175	21	55.2632	5	71.4286		17	26.9841	41	35.9649	11	28.9474	1	14.2857		FALSE	FALSE	FALSE	FALSE	FALSE	FALSE	FALSE	FALSE	FALSE	FALSE
44	Tinnitus quality	What type of sound is heard (for example; hissing; buzzing; ringing; whistling etc)	Tinnitus		63	113	39	7		17	26.9841	7	6.19469	4	10.2564	1	14.2857		30	47.619	61	53.9823	24	61.5385	5	71.4286		16	25.3968	45	39.823	11	28.2051	1	14.2857		FALSE	FALSE	FALSE	FALSE	FALSE	FALSE	FALSE	FALSE	FALSE	FALSE
