# Supplementary material for: The Core Rehabilitation Outcome Set for Single-Sided Deafness (CROSSSD) study: International consensus on outcome measures for trials of interventions for adults with single-sided deafness
Source: Trials. 2022 Sep 8;23:764. doi: 10.1186/s13063-022-06702-1 (PMC9454406; doi:10.1186/s13063-022-06702-1)
Supplement: Supplementary file 6 — Additional file 6. Suggested additional outcomes at Round 1 e-Delphi with final decisions [file 13063_2022_6702_MOESM6_ESM.xlsx]

## Sheet: Suggested additional outcomes
	Additional suggested outcome / feedback comment	Suggested by	Scored		Existing' / 'Rejected' / 'Neither'	If 'Existing' what domain does it match?		If 'Rejected' why?		If 'Neither' include?	FINAL DECISION - Add outcome?	Comment
1	Wireless functionality of intervention (Bi/CROS; BAHA)	Healthcare professional	6		Existing	DEVICE MALFUNCTION - The device does not work as it should or it stops working				N/A	N
2	Size of the hearing aid (Bi/CROS; BAHA)	Healthcare professional	6		Existing	TREATMENT SATISFACTION - How the treatment meets your expectations or how pleased you are after receiving the treatment, or how likely you are to recommend the treatment				N/A	N
3	Re-current ear infections after using Bi/CROS system	Healthcare professional	7		Existing	ADVERSE EVENTS - Any bad or unexpected thing that happens during the time a treatment is being tested in a clinical trial				N/A	N
4	Ability to manage treatment option (change batteries; clean slim tubes) has the client dexterity or visual impairment which may impact on their ability to use a particular treatment type	Healthcare professional	6		Neither	MANUAL DEXTERITY - Having the fine motor skills needed to use your device effectively (for example, putting the device on, changing the batteries)					Y (see 19)	Visual acuity is not an outcome domain for SSD interventions. See also additional outcome no 19
5	The fact wearing a hearing aid reveals having a (hearing) handicap previously not seen by people around. If they want to wear the device despite the fact revealing their handicap is must be worthwhile	Healthcare professional	6		Existing	DEVICE USAGE - How you use the device (for example, in what situations, for how long) & TREATMENT SATISFACTION - How the treatment meets your expectations or how pleased you are after receiving the treatment, or how likely you are to recommend the treatment & SELF-STIGMA - Negative perception of yourself due to your hearing loss and feeling stigmatised for using a hearing aid				N/A	N
6	Long term follow-up (declined device use over time)	Healthcare professional	7		Existing	DEVICE MALFUNCTION - The device does not work as it should or it stops working & DEVICE USAGE - How you use the device (for example, in what situations, for how long)				N/A	N
7	How robust the device is (waterproof; shock proof; etc)	Healthcare user	8		Existing	DEVICE MALFUNCTION - The device does not work as it should or it stops working & ADVERSE EVENTS - Any bad or unexpected thing that happens during the time a treatment is being tested in a clinical trial				N/A	N
8	Battery life	Healthcare user	6		Existing	TREATMENT SATISFACTION - How the treatment meets your expectations or how pleased you are after receiving the treatment, or how likely you are to recommend the treatment				N/A	N
9	re word the outcome that I gave feedback on	Healthcare user	8		Reject	N/A		This is a comment, not a suggested outcome domain		No	N
10	The ability to be able to hear and understand low voices eg. on radio; children or people with accents	Healthcare user	7		Existing	LOUDNESS - How 'loud' a sound seems to you & CLARITY - How 'clear' a sound seems to you & BEING AWARE OF A SOUND - Being aware of a sound and recognising what that sound is (for example, being aware that someone has started to speak) & ONE-TO-ONE CONVERSATION IN QUIET - Listening and understanding one person, in a quiet environment				N/A	N
11	Physical comfort e.g. strain on neck	Healthcare professional	3		Existing	TREATMENT SATISFACTION - How the treatment meets your expectations or how pleased you are after receiving the treatment, or how likely you are to recommend the treatment & PHYSICAL TIREDNESS - Tiredness or fatigue from the effort of listening or when you need to turn your head repeatedly to listen in social situations & ADVERSE EVENTS - Any bad or unexpected thing that happens during the time a t…				N/A	N
12	Data-logging on trial of device	Healthcare professional	8		Reject	DEVICE USAGE - How you use the device (for example, in what situations, for how long)		Datalogging on trial device is not an outcome		No	N
13	The reason for one sided hearing loss needs consideration	Healthcare user	7		Reject	N/A		Not an outcome domain for SSD interventions		No	N
14	Feeling a sense of auditory balance	Healthcare professional	7		Existing	SOUND LOCALISATION - Knowing where a sound is coming from & SOUND DISTANCE - Knowing if a sound is close by or far away & SPATIAL ORIENTATION - Knowing where you are in relation to the position of a sound source				N/A	N
15	Patient satisfaction with treatment	Healthcare professional	8		Existing	TREATMENT SATISFACTION - How the treatment meets your expectations or how pleased you are after receiving the treatment, or how likely you are to recommend the treatment				N/A	N
16	Stigma - Other (i.e. stigma and discrimination from society; media; employers; family; friends; colleagues etc; as opposed to self-stigma. Stigma doesn't just come from the self - there is genuine discrimination against people with disabilities)	Clinical researcher	6		Reject	IMPACT ON RELATIONSHIPS - Effect of your hearing loss or your device on making new relationships and maintaining relationships with a spouse or partner, family, friends and colleagues & IMPACT ON RELATIONSHIPS - Effect of your hearing loss or your device on making new relationships and maintaining relationships with a spouse or partner, family, friends and colleagues		Stigma and discrimination from society is not an outcome for SSD intervention itself		No	N
17	Impact on romantic/intimate relationships (i.e. impact on conversations with partner; spending time with partner etc Quite different from relationships with relatives; friends; colleagues etc However; it is a problematic one to measure as it may not apply to all)	Clinical researcher	4		Existing	IMPACT ON RELATIONSHIPS - Effect of your hearing loss or your device on making new relationships and maintaining relationships with a spouse or partner, family, friends and colleagues				N/A	N
18	Comfort of device (i.e. whether the device/intervention is uncomfortable such as itchy; painful; loud etc)	Clinical researcher	6		Existing	TREATMENT SATISFACTION - How the treatment meets your expectations or how pleased you are after receiving the treatment, or how likely you are to recommend the treatment & ADVERSE EVENTS - Any bad or unexpected thing that happens during the time a treatment is being tested in a clinical trial				N/A	N
19	Ease of use (This should replace 'manual dexterity'; which is a characteristic of the patient; not an outcome of the intervention. Dexterity is not changed by an audiology intervention. Instead its better to measure if the device is feasible or simple for the target population to use or whether it is too complex; inaccessible etc.)	Clinical researcher	6		Neither	N/A					Y	New outcome domain: DEVICE USABILITY - How easy it is to learn, use, and maintain the device (for example, changing the batteries, cleaning)
20	Communication (Too many of the outcomes focus on listening; which is one-way/passive. Its important to know whether they can take part in back-and-forth conversations. Can they communicate; as well as absorb; information?)	Clinical researcher	9		Existing	LISTENING IN COMPLEX SITUATIONS - The difficulty experienced when listening to a sound while separating it out from a background of other sounds & ONE-TO-ONE CONVERSATION IN QUIET - Listening and understanding one person, in a quiet environment & GROUP CONVERSATION IN QUIET - Listening and following a conversation between a group of people, in a quiet environment & ONE-TO-ONE CONVERSATION IN GENE…				N/A	N
21	Independence (i.e. maintain their ability to live relatively independently; including buying groceries; communicating at the bank; speak on the phone etc)	Clinical researcher	7		Neither	N/A					Y	New outcome domain: INDEPENDENCE - How your hearing loss affects how much you need to rely on other people in daily life
22	Pastimes (i.e. carrying out activities they enjoy like watching television; going to cinema/theatre; listening to music). This may overlap with some other outcome domains. Worth considering whether music needs its own domain or whether it's a sub-domain).	Clinical researcher	7		Existing	ENJOYMENT OF LISTENING TO MUSIC - Appreciating 'stereo', '3-dimensional' or 'surround sound' quality of live or recorded music & LISTENING IN COMPLEX SITUATIONS - The difficulty experienced when listening to a sound while separating it out from a background of other sounds & IMPACT ON INDIVIDUAL ACTIVITIES - Effect of your hearing loss or your device on your choice to engage in individual activit…				N/A	N
23	Flexibility of treatment to move from one environment to another; e.g.; Leave a noisy restaurant and then enter a quiet movie theatre.	Healthcare user	5		Existing	DISCOMFORT IN LISTENING SITUATIONS - Finding yourself in listening situations that you feel you can't adequately control (for example, when you can't choose a favourable listening position); or situations in which you don't feel comfortable (for example when interacting with people who don't know you have a hearing loss) & TREATMENT SATISFACTION - How the treatment meets your expectations or how …				N/A	N
24	"echo" heard using CROS aid	Healthcare user	7		Reject	ADVERSE EVENTS - Any bad or unexpected thing that happens during the time a treatment is being tested in a clinical trial		Echo is not an outcome for all SSD interventions		No	N
25	Any negative effects of treatment (esp surgical options) - pain; infection etc	Healthcare user	9		Existing	ADVERSE EVENTS - Any bad or unexpected thing that happens during the time a treatment is being tested in a clinical trial				N/A	N
26	Consistency of use (every day all day; just in certain situations etc)	Healthcare user	7		Existing	DEVICE USAGE - How you use the device (for example, in what situations, for how long)				N/A	N
27	How much negative impact on personal life .i.e social exclusion; frustration	Healthcare user	9		Reject	IMPACT ON INDIVIDUAL ACTIVITIES - Effect of your hearing loss or your device on your choice to engage in individual activities (for example, travelling alone, swimming or watching TV / films / movies) but this does not assess 'social exclusion' & EMOTIONAL DISTRESS - A negative unpleasant emotional reaction which may include fear, anger, frustration, anxiety, and suffering		Concept description too general, already covered by another domain		No	N
28	Receive support for tinnitus	Healthcare user	9		Reject	N/A		Not an outcome domain for SSD interventions		No	N
29	Being able to use Loop System in public places eg. church; theatre; train station etc	Healthcare user	9		Existing	DEVICE MALFUNCTION - The device does not work as it should or it stops working -for BAHA you need the Mini Mic 2+ device to connect to the Loop: i.e. you need an extra device -not entirely sure we arew capturing this in existing outcomes & TREATMENT SATISFACTION - How the treatment meets your expectations or how pleased you are after receiving the treatment, or how likely you are to recommend the…				N/A	N
30	Ability to hear speech specifically through CI side (in case hearing drops in the good ear)	Healthcare professional	7		Reject	TREATMENT SATISFACTION - How the treatment meets your expectations or how pleased you are after receiving the treatment, or how likely you are to recommend the treatment		Not applicable to all SSD interventions, specific to restoring interventions		N/A	N
31	Cosmetic aspects of the device	Healthcare professional	7		Existing	TREATMENT SATISFACTION - How the treatment meets your expectations or how pleased you are after receiving the treatment, or how likely you are to recommend the treatment				N/A	N
32	Management efforts involved - rechargeable batteries / cost of maintenance	Healthcare professional	7		Existing	DEVICE MALFUNCTION - The device does not work as it should or it stops working & TREATMENT SATISFACTION - How the treatment meets your expectations or how pleased you are after receiving the treatment, or how likely you are to recommend the treatment & MANUAL DEXTERITY - Having the fine motor skills needed to use your device effectively (for example, putting the device on, changing the batteries)		Cost is not an outcome measure for SSD interventions		N/A	N
33	Impact of hearing loss on significant others	Healthcare professional	6		Existing	IMPACT ON RELATIONSHIPS - Effect of your hearing loss or your device on making new relationships and maintaining relationships with a spouse or partner, family, friends and colleagues				N/A	N
34	General Quality of Life	Clinical researcher	9		Reject	N/A		Concept too general		N/A	N
35	The reason for one sided hearing loss needs consideration	Healthcare user	5		Reject	N/A		Not an outcome domain for SSD interventions		No	N
36	The worry that one might lose the hearing on the functional side also	Healthcare user	9		Neither	?PROTECTING YOUR HEARING - Making a conscious decision to avoid loud sounds or other risks to your hearing, or taking steps to protect your hearing. Comment: ('worry' is something different since protecting your hearing is a behavioural consequence of worry but not the worry itself)					Y	New outcome domain: CONCERN ABOUT YOUR HEARING - Feeling worried about the hearing in your better ear and the thought that it may decline
37	Effect on physical tensions in e.g. neck and upper back pain or headaches due to strained listening positions when not being able to hear on deaf side	Commercial representative	6		Existing	PHYSICAL TIREDNESS - Tiredness or fatigue from the effort of listening or when you need to turn your head repeatedly to listen in social situations & ADVERSE EVENTS - Any bad or unexpected thing that happens during the time a treatment is being tested in a clinical trial				N/A	N
38	Perceiving speech from the 'deaf'(shadow) side	Healthcare professional	9		Existing	TREATMENT SATISFACTION - How the treatment meets your expectations or how pleased you are after receiving the treatment, or how likely you are to recommend the treatment		This is about 'how' speech understanding is assessed		N/A	N
39	Economic factors (cost of surgery; rehabilitation; support with spares etc.)	Clinical researcher	9		Reject	DEVICE MALFUNCTION - The device does not work as it should or it stops working		Cost is not an outcome measure for SSD interventions		N/A	N
40	Existence / Involvement of hearing loss support groups	Clinical researcher	6		Reject	N/A		Not an outcome domain for SSD interventions		N/A	N
41	Taking part in auditory training with speech therapist	Clinical researcher	9		Reject	N/A		Not an outcome domain for all SSD interventions, only applicable to cochlear implantation		N/A	N
42	Doing auditory training everyday in home	Clinical researcher	9		Reject	N/A		Not an outcome domain for all SSD interventions, only applicable to cochlear implantation		N/A	N
43	How easy it is to use and live with the treatment on a daily basis	Clinical researcher	7		Existing	DEVICE USAGE - How you use the device (for example, in what situations, for how long) & TREATMENT SATISFACTION - How the treatment meets your expectations or how pleased you are after receiving the treatment, or how likely you are to recommend the treatme				N/A	N
44	Ease and practicability of use - availability of batteries etc; ease of cleaning and care; usability with glasses or during physical activity	Healthcare user	9		Existing	MANUAL DEXTERITY - Having the fine motor skills needed to use your device effectively (for example, putting the device on, changing the batteries)				N/A	N
45	Social acceptability and aesthetics of treatment - can it be hidden or flaunted as desired?	Healthcare user	6		Existing	DEVICE USAGE - How you use the device (for example, in what situations, for how long) & TREATMENT SATISFACTION - How the treatment meets your expectations or how pleased you are after receiving the treatment, or how likely you are to recommend the treatme				N/A	N
46	The ability to use a device in all desired situations e.g. exercising; swimming; at night; playing with children	Healthcare professional	6		Existing	DEVICE USAGE - How you use the device (for example, in what situations, for how long) & TREATMENT SATISFACTION - How the treatment meets your expectations or how pleased you are after receiving the treatment, or how likely you are to recommend the treatme				N/A	N
47	Longevity of device e.g. need for reviews; revision surgeries; clinical commitments; contraindications to medical interventions in future i.e. MRI	Healthcare professional	6		Existing	ADVERSE EVENTS - Any bad or unexpected thing that happens during the time a treatment is being tested in a clinical trial				N/A	N
48	Value based judgement; whether the treatment is better or worse relative to either (i) no treatment (those trialling first intervention) or (ii) previous treatment e.g. that used currently. This conclusion is generally led by synthesis of multiple domains but I wonder if patient self-report value judgement might also be an over-arching theme?	Healthcare professional	8		Existing	TREATMENT SATISFACTION - How the treatment meets your expectations or how pleased you are after receiving the treatment, or how likely you are to recommend the treatment				N/A	N
49	Wide availability for people with SSD to obtain a BAHA in this country and not have to wait until they are in a critical situation. The BAHA implant is life changing	Healthcare user	9		Reject	N/A		Not an outcome domain of SSD intervention, relating to healthcare system		No	N
50	Effect of not having a visible disability of SSD (no one can see )	Healthcare user	9		Existing	SELF-STIGMA - Negative perception of yourself due to your hearing loss and feeling stigmatised for using a hearing aid				N/A	N
51	Emotional effect of wearing an SSD device	Healthcare user	6		Existing	SELF-STIGMA - Negative perception of yourself due to your hearing loss and feeling stigmatised for using a hearing aid				N/A	N
52	Concerns over future good ear hearing loss	Healthcare user	9		Neither	N/A		See 36 above			N (see 36)	See 36 above
53	Meeting Pts expectations	Healthcare professional	9		Existing	TREATMENT SATISFACTION - How the treatment meets your expectations or how pleased you are after receiving the treatment, or how likely you are to recommend the treatment				N/A	N
54	Speech perception AND comprehension of linguistic units longer than a single sentence	Clinical researcher	9		Reject	ONE-TO-ONE CONVERSATION IN QUIET - Listening and understanding one person, in a quiet environment & GROUP CONVERSATION IN QUIET - Listening and following a conversation between a group of people, in a quiet environment & ONE-TO-ONE CONVERSATION IN GENERAL NOISE - Listening and understanding one person, in a noisy environment & GROUP CONVERSATION IN NOISY SOCIAL SITUATIONS - Listening and followin…		Not a sufficiently new concept to add as a new outcome domain, too broad			N
55	Being able to sleep on my deaf side without becoming dizzy	Healthcare user	6		Existing	BALANCE PROBLEMS - Feeling unbalanced and the effect it has on your ability to walk or move normally				N/A	N
56	Improved balance in general and confidence in being able to do activities that involve movement and previously have left me dizzy for days	Healthcare user	7		Existing	BALANCE PROBLEMS - Feeling unbalanced and the effect it has on your ability to walk or move normally & AVOIDING SOCIAL SITUATIONS - Choosing not to go to particular social situations because of your hearing loss				N/A	N
57	Impact of device on good ear	Healthcare user	7		Existing	PROTECTING YOUR HEARING - Making a conscious decision to avoid loud sounds or other risks to your hearing, or taking steps to protect your hearing & TREATMENT SATISFACTION - How the treatment meets your expectations or how pleased you are after receiving the treatment, or how likely you are to recommend the treatment & HEARING-RELATED BRAIN CHANGES - Changes in brain structure or function associa…				N/A	N
58	sturdiness; wearability; discreetness of device	Healthcare user	6		Existing	Sturdiness is: DEVICE MALFUNCTION - The device does not work as it should or it stops working; Wearability is: DEVICE USAGE - How you use the device (for example, in what situations, for how long); Discreteness is: TREATMENT SATISFACTION - How the treatment meets your expectations or how pleased you are after receiving the treatment, or how likely you are to recommend the treatment				N/A	N
59	Hearing quiet whispered voice from SSD side	Healthcare professional	6		Existing	BEING AWARE OF A SOUND - Being aware of a sound and recognising what that sound is (for example, being aware that someone has started to speak)				N/A	N
60	Feeling of "vulnerability" or "insecurity" on deaf side	Healthcare user	7		Neither	PERSONAL SAFETY - How your hearing loss effects your awareness of potential hazards and threats in your daily life (for example, moving traffic, hazards at the workplace) and those you may not be able to see or hear (for example, other people behind you)					Y	New outcome doamain: VULNERABILITY - Feeling insecure because your hearing loss affects your awareness of potential hazards and threats in your daily life (for example, moving traffic, hazards at the workplace) and those you may not be able to see or hear (for example, other people behind you)
61	Need to position oneself when conversing with others; either at a table (not always possible; so destroys the interaction) or when walking.	Healthcare user	7		Existing	PHYSICAL TIREDNESS - Tiredness or fatigue from the effort of listening or when you need to turn your head repeatedly to listen in social situations & DISCOMFORT IN LISTENING SITUATIONS - Finding yourself in listening situations that you feel you can't adequately control (for example, when you can't choose a favourable listening position); or situations in which you don't feel comfortable (for exa…				N/A	N
62	Jxxxxxx Mxxxxxx	Healthcare user	9		Reject	N/A		Error		N/A	N
63	How education / learning is impacted	Healthcare professional	8		Neither	N/A					Y	New outcome domain: IMPACT ON LEARNING - Effect of your hearing loss or device on your ability to acquire new knowledge or skills, or further your education
64	Differences to language comprehension caused by side individual is deaf	Healthcare professional	8		Existing	LISTENING IN COMPLEX SITUATIONS - The difficulty experienced when listening to a sound while separating it out from a background of other sounds & ONE-TO-ONE CONVERSATION IN QUIET - Listening and understanding one person, in a quiet environment & GROUP CONVERSATION IN QUIET - Listening and following a conversation between a group of people, in a quiet environment & ONE-TO-ONE CONVERSATION IN GENE…				N/A	N
65	Access to support groups to share experiences of SSD	Healthcare professional	4		Reject	N/A		Not an outcome domain for SSD interventions		No	N
66	Ease of quick access to Audiologist for adjustments or help with problem solving with CROS device	Healthcare professional	7		Reject	N/A		Not an outcome domain for SSD interventions		No	N
67	Awareness and support from family; friends and work colleagues to help develop and utilise communication strategies	Healthcare professional	4		Existing	IMPACT ON RELATIONSHIPS - Effect of your hearing loss or your device on making new relationships and maintaining relationships with a spouse or partner, family, friends and colleagues -although not sure if 'awareness' covered by this outcome				N/A	N
68	Affordability of hearing aid and CROS device	Healthcare professional	4		Reject	N/A		Cost is not an outcome measure for SSD interventions		N/A	N
69	Perceived stress in different hearing situations	Healthcare professional	8		Existing	EMOTIONAL DISTRESS - A negative unpleasant emotional reaction which may include fear, anger, frustration, anxiety, and suffering				N/A	N
70	Reaction of family members/ colleagues to your problem	Healthcare professional	7		Existing	IMPACT ON RELATIONSHIPS - Effect of your hearing loss or your device on making new relationships and maintaining relationships with a spouse or partner, family, friends and colleagues -although not sure if 'awareness' covered by this outcome				N/A	N
71	How comfortable the device is to wear - e.g. irritation to the ear	Healthcare user	9		Existing	TREATMENT SATISFACTION - How the treatment meets your expectations or how pleased you are after receiving the treatment, or how likely you are to recommend the treatment & ADVERSE EVENTS - Any bad or unexpected thing that happens during the time a treatment is being tested in a clinical trial				N/A	N
72	Whether its possible to wear a hat or other hair accessories without impacting on the functioning of the device (e.g. BAHA)	Healthcare user	9		Existing	TREATMENT SATISFACTION - How the treatment meets your expectations or how pleased you are after receiving the treatment, or how likely you are to recommend the treatment				N/A	N
73	The quality of the sound produced; e.g. natural vs stereo (e.g. BAHA Vs CROSS aid)	Healthcare user	8		Existing	ENJOYMENT OF LISTENING TO MUSIC - Appreciating 'stereo', '3-dimensional' or 'surround sound' quality of live or recorded music & LISTENING IN COMPLEX SITUATIONS - The difficulty experienced when listening to a sound while separating it out from a background of other sounds				N/A	N
74	The visibility of the device to others (e.g. can other people see it or is it hidden?)	Healthcare user	6		Existing	SELF-STIGMA - Negative perception of yourself due to your hearing loss and feeling stigmatised for using a hearing aid				N/A	N
75	The length of time that the person has gone without using the device (i.e have they found other ways to adapt to these listening situations)	Healthcare user	6		Reject	N/A		Not an outcome domain for SSD intervention itself		No	N
76	The complexity of the device (e.g. can someone who is cognitive impaired or has a learning disability access the device?)	Healthcare user	7		Reject	N/A		Not an outcome domain for SSD interventions			Y (see 19)	Depends on the level of cognition the person has. If the person’s cognition is low then maybe there is a role for the parents, OT, nurse, carer etc.
77	The cost of the device	Healthcare user	7		Reject	N/A		Cost is not an outcome measure for SSD interventions		N/A	N
78	The availibility of the device	Healthcare user	7		Reject	N/A		Not an outcome domain of SSD intervention, relating to healthcare system		No	N
79	In the future would you be able to manage without your new aid?	Healthcare user	7		Reject	N/A		Not an outcome measure for the SSD intervention itself			N
80	How satisfied are you with your SSD treatment?	Healthcare user	9		Existing	TREATMENT SATISFACTION - How the treatment meets your expectations or how pleased you are after receiving the treatment, or how likely you are to recommend the treatment				N/A	N
81	How effective was your SSD treatment/ technological intervention?	Healthcare user	9		Existing	TREATMENT SATISFACTION - How the treatment meets your expectations or how pleased you are after receiving the treatment, or how likely you are to recommend the treatment & DEVICE MALFUNCTION - The device does not work as it should or it stops working				N/A	N
82	Have you stopped using your SSD treatment/ technological device and if so why?	Healthcare user	9		Existing	DEVICE USAGE - How you use the device (for example, in what situations, for how long) - but the 'why' part is ot an outcome measure is it?				N/A	N
83	Did you experience any negative side effects of using a technological device (eg CROS). If so what were they?	Healthcare user	9		Existing	ADVERSE EVENTS - Any bad or unexpected thing that happens during the time a treatment is being tested in a clinical trial				N/A	N
84	Speech and language availibility (for children)	Clinical researcher	8		Reject	N/A		Out of scope for the CROSSSD study Delphi			N
85	Comparison to previous intervention for SSD	Healthcare professional	6		Reject	N/A		Comparison with 'other' interventions is not an outcome domain			N
86	Cost of intervention	Healthcare professional	6		Reject	N/A		Cost is not an outcome measure for SSD interventions		N/A	N
87	Ease of obtaining intervention (i.e. process for obtaining a cochlear implant versus BAHA)	Healthcare professional	6		Reject	N/A		Not an outcome domain of SSD intervention, relating to healthcare system			N
88	Sound fusion across ears	Clinical researcher	7		Existing	SOUND LOCALISATION - Knowing where a sound is coming from & SOUND DISTANCE - Knowing if a sound is close by or far away & SPATIAL ORIENTATION - Knowing where you are in relation to the position of a sound source		Not relevant for rerouting interventions		N/A	N
89	Confidence when meeting new people	Healthcare user	7		Existing	IMPACT ON RELATIONSHIPS - Effect of your hearing loss or your device on making new relationships and maintaining relationships with a spouse or partner, family, friends and colleagues & EMOTIONAL DISTRESS - A negative unpleasant emotional reaction which may include fear, anger, frustration, anxiety, and suffering				N/A	N
90	Medical professions awareness of SSD (when a patient goes to the doctor with hearing loss in an ear; directing the to ER for steroid treatment straight away)	Healthcare user	9		Reject	N/A		Not an outcome domain for SSD interventions			N
91	Public awareness of SSD (public to understand what SSD is and what to do if it happens to them)	Healthcare user	9		Reject	N/A		Not an outcome domain for SSD interventions			N
92	Language acquisition in children with SSD	Healthcare professional	9		Reject	N/A		Out of scope for the CROSSSD study Delphi			N
93	If had to undergo surgical intervention, has there been any complication which could impact on use of the device?	Healthcare professional	8		Existing	ADVERSE EVENTS - Any bad or unexpected thing that happens during the time a treatment is being tested in a clinical trial				N/A	N
94	Telephone use	Healthcare professional	6		Existing	DEVICE USAGE - How you use the device (for example, in what situations, for how long) & TREATMENT SATISFACTION - How the treatment meets your expectations or how pleased you are after receiving the treatment, or how likely you are to recommend the treatment				N/A	N
95	Ease of using assistive listening device	Healthcare professional	6		Existing	DEVICE USAGE - How you use the device (for example, in what situations, for how long) & TREATMENT SATISFACTION - How the treatment meets your expectations or how pleased you are after receiving the treatment, or how likely you are to recommend the treatment				N/A	N

## Sheet: R1 e-Delphi list of outcomes
	Name	HelpText	DomainName
1	AVERSION TO LOUD SOUNDS - Feeling uncomfortable when listening to loud sounds	Feeling uncomfortable when listening to loud sounds	Psychological effects
2	DISCOMFORT IN LISTENING SITUATIONS - Finding yourself in listening situations that you feel you can't adequately control (for example, when you can't choose a favourable listening position); or situations in which you don't feel comfortable (for example when interacting with people who don't know you have a hearing loss)	Finding yourself in listening situations that you feel you can't adequately control (for example, when you can't choose a favourable listening position); or situations in which you don't feel comfortable (for example when interacting with people who don't know you have a hearing loss)	Psychological effects
3	EMOTIONAL DISTRESS - A negative unpleasant emotional reaction which may include fear, anger, frustration, anxiety, and suffering	A negative unpleasant emotional reaction which may include fear, anger, frustration, anxiety, and suffering	Psychological effects
4	MOOD - General sense of well-being, ranging from feeling very low or negative to very positive	General sense of well-being, ranging from feeling very low or negative to very positive	Psychological effects
5	MOTIVATION - A willingness to engage in challenging listening situations	A willingness to engage in challenging listening situations	Psychological effects
6	DISATISFACTION WITH LIFE - Being unhappy because you feel you should be achieving or should have achieved more in your life	Being unhappy because you feel you should be achieving or should have achieved more in your life	Psychological effects
7	LISTENING EFFORT - Exerting greater effort to listen and follow a conversation. This might consequently lead to feelings of tiredness and fatigue, but those feelings would be a separate outcome domain	Exerting greater effort to listen and follow a conversation. This might consequently lead to feelings of tiredness and fatigue, but those feelings would be a separate outcome domain	Other effects
8	TREATMENT SATISFACTION - How the treatment meets your expectations or how pleased you are after receiving the treatment, or how likely you are to recommend the treatment	How the treatment meets your expectations or how pleased you are after receiving the treatment, or how likely you are to recommend the treatment	Factors related to the treatment being tested
9	DEVICE USAGE - How you use the device (for example, in what situations, for how long)	How you use the device (for example, in what situations, for how long)	Factors related to the treatment being tested
10	DEVICE MALFUNCTION - The device does not work as it should or it stops working	The device does not work as it should or it stops working	Factors related to the treatment being tested
11	ADVERSE EVENTS - Any bad or unexpected thing that happens during the time a treatment is being tested in a clinical trial	Any bad or unexpected thing that happens during the time a treatment is being tested in a clinical trial	Factors related to the treatment being tested
12	AVOIDING SOCIAL SITUATIONS - Choosing not to go to particular social situations because of your hearing loss	Choosing not to go to particular social situations because of your hearing loss	Health-related quality of life
13	IMPACT ON INDIVIDUAL ACTIVITIES - Effect of your hearing loss or your device on your choice to engage in individual activities (for example, travelling alone, swimming or watching TV / films / movies)	Effect of your hearing loss or your device on your choice to engage in individual activities (for example, travelling alone, swimming or watching TV / films / movies)	Health-related quality of life
14	IMPACT ON RELATIONSHIPS - Effect of your hearing loss or your device on making new relationships and maintaining relationships with a spouse or partner, family, friends and colleagues	Effect of your hearing loss or your device on making new relationships and maintaining relationships with a spouse or partner, family, friends and colleagues	Health-related quality of life
15	IMPACT ON SOCIAL SITUATIONS - Your hearing loss or device limiting your ability to fully participate in the social world, especially in challenging situations or where a lot of effort is needed to follow the conversation (for example, at a restaurant, at the park, in a bar or at a party)	Your hearing loss or device limiting your ability to fully participate in the social world, especially in challenging situations or where a lot of effort is needed to follow the conversation (for example, at a restaurant, at the park, in a bar or at a party)	Health-related quality of life
16	IMPACT ON WORK - Effect of your hearing loss or device on your ability to carry out work tasks or job roles, or advancing your career	Effect of your hearing loss or device on your ability to carry out work tasks or job roles, or advancing your career	Health-related quality of life
17	BEING AWARE OF A SOUND - Being aware of a sound and recognising what that sound is (for example, being aware that someone has started to speak)	Being aware of a sound and recognising what that sound is (for example, being aware that someone has started to speak)	Hearing disability
18	LISTENING IN COMPLEX SITUATIONS - The difficulty experienced when listening to a sound while separating it out from a background of other sounds	The difficulty experienced when listening to a sound while separating it out from a background of other sounds	Hearing disability
19	LISTENING IN REVERBERANT CONDITIONS - The difficulty experienced when listening in places where the sound reflects off the walls, floor or ceiling (echoes); creating a blurred sound. For example, understanding announcements in train stations or airports	The difficulty experienced when listening in places where the sound reflects off the walls, floor or ceiling (echoes); creating a blurred sound. For example, understanding announcements in train stations or airports	Hearing disability
20	ONE-TO-ONE CONVERSATION IN QUIET - Listening and understanding one person, in a quiet environment	Listening and understanding one person, in a quiet environment	Hearing disability
21	GROUP CONVERSATION IN QUIET - Listening and following a conversation between a group of people, in a quiet environment	Listening and following a conversation between a group of people, in a quiet environment	Hearing disability
22	ONE-TO-ONE CONVERSATION IN GENERAL NOISE - Listening and understanding one person, in a noisy environment	Listening and understanding one person, in a noisy environment	Hearing disability
23	GROUP CONVERSATION IN NOISY SOCIAL SITUATIONS - Listening and following a conversation between a group of people, when others are talking in the background	Listening and following a conversation between a group of people, when others are talking in the background	Hearing disability
24	SOUND LOCALISATION - Knowing where a sound is coming from	Knowing where a sound is coming from	Spatial hearing
25	SOUND DISTANCE - Knowing if a sound is close by or far away	Knowing if a sound is close by or far away	Spatial hearing
26	SPATIAL ORIENTATION - Knowing where you are in relation to the position of a sound source	Knowing where you are in relation to the position of a sound source	Spatial hearing
27	ENJOYMENT OF LISTENING TO MUSIC - Appreciating 'stereo', '3-dimensional' or 'surround sound' quality of live or recorded music	Appreciating 'stereo', '3-dimensional' or 'surround sound' quality of live or recorded music	Spatial hearing
28	PHYSICAL TIREDNESS - Tiredness or fatigue from the effort of listening or when you need to turn your head repeatedly to listen in social situations	Tiredness or fatigue from the effort of listening or when you need to turn your head repeatedly to listen in social situations	Physical effects
29	BALANCE PROBLEMS - Feeling unbalanced and the effect it has on your ability to walk or move normally	Feeling unbalanced and the effect it has on your ability to walk or move normally	Physical effects
30	MANUAL DEXTERITY - Having the fine motor skills needed to use your device effectively (for example, putting the device on, changing the batteries)	Having the fine motor skills needed to use your device effectively (for example, putting the device on, changing the batteries)	Physical effects
31	TINNITUS-RELATED BRAIN CHANGES - Changes in brain structure or function associated with tinnitus	Changes in brain structure or function associated with tinnitus	Physical effects
32	HEARING-RELATED BRAIN CHANGES - Changes in brain structure or function associated with hearing loss	Changes in brain structure or function associated with hearing loss	Physical effects
33	SELF-STIGMA - Negative perception of yourself due to your hearing loss and feeling stigmatised for using a hearing aid	Negative perception of yourself due to your hearing loss and feeling stigmatised for using a hearing aid	Self
34	SELF-IMAGE - Feeling incomplete or incapable because you are unable to do all the things that you want to do	Feeling incomplete or incapable because you are unable to do all the things that you want to do	Self
35	PERSONAL SAFETY - How your hearing loss effects your awareness of potential hazards and threats in your daily life (for example, moving traffic, hazards at the workplace) and those you may not be able to see or hear (for example, other people behind you)	How your hearing loss effects your awareness of potential hazards and threats in your daily life (for example, moving traffic, hazards at the workplace) and those you may not be able to see or hear (for example, other people behind you)	Self
36	PROTECTING YOUR HEARING - Making a conscious decision to avoid loud sounds or other risks to your hearing, or taking steps to protect your hearing	Making a conscious decision to avoid loud sounds or other risks to your hearing, or taking steps to protect your hearing	Self
37	LOUDNESS - How 'loud' a sound seems to you	How 'loud' a sound seems to you	Sound quality
38	FULLNESS - How 'full' a sound seems to you. This can also be described as the 'richness', 'warmth' or 'depth' of a sound	How 'full' a sound seems to you. This can also be described as the 'richness', 'warmth' or 'depth' of a sound	Sound quality
39	CLARITY - How 'clear' a sound seems to you	How 'clear' a sound seems to you	Sound quality
40	TINNITUS AWARENESS - Noticing the sound of tinnitus is there	Noticing the sound of tinnitus is there	Tinnitus
41	TINNITUS INTRUSIVENESS - Being acutely aware of the sounds of tinnitus, feeling that it is invading your life or your personal space, changing your thoughts or actions and negatively impacting on your life	Being acutely aware of the sounds of tinnitus, feeling that it is invading your life or your personal space, changing your thoughts or actions and negatively impacting on your life	Tinnitus
42	TINNITUS LOUDNESS - How loud your tinnitus sounds	How loud your tinnitus sounds	Tinnitus
43	TINNITUS PITCH - Whether your tinnitus has a note-like quality, for example high pitch like whistling or low pitch like humming	Whether your tinnitus has a note-like quality, for example high pitch like whistling or low pitch like humming	Tinnitus
44	TINNITUS QUALITY - What type of sound is heard (for example, hissing, buzzing, ringing, whistling etc)	What type of sound is heard (for example, hissing, buzzing, ringing, whistling etc)	Tinnitus
